# Supplementary material for: The Anti-Arthritic Potential of the Ethanolic Extract of Salvia Lachnostachys Benth. Leaves and Icetexane Dinor-Diterpenoid Fruticuline B
Source: Pharmaceuticals (Basel). 2024 Sep 18;17(9):1226. doi: 10.3390/ph17091226 (PMC11435285; doi:10.3390/ph17091226)
Supplement: Supplementary file 1 [file pharmaceuticals-17-01226-s001.zip]

Archive with 1 entries (1 files):
- pharmaceuticals-3148695-supplementary.pdf
